# Supplementary material for: Continuous bubble streams for controlling marine biofouling on static artificial structures
Source: PeerJ. 2021 Apr 30;9:e11323. doi: 10.7717/peerj.11323 (PMC8092111; doi:10.7717/peerj.11323)
Supplement: Supplemental Information 6 [file peerj-09-11323-s006.csv]

Organism	Mechanism	SurfaceType	Settlementperiodhrs	Flowrate	COUNTresponse
Ciona	Scouring	ACR	3	Low	18
Ciona	Scouring	ACR	3	Low	6
Ciona	Scouring	ACR	3	Low	7
Ciona	Scouring	ACR	3	Low	1
Ciona	Scouring	ACR	3	Low	8
Ciona	Scouring	ACR	3	Med	0
Ciona	Scouring	ACR	3	Med	9
Ciona	Scouring	ACR	3	Med	0
Ciona	Scouring	ACR	3	Med	0
Ciona	Scouring	ACR	3	Med	9
Ciona	Scouring	ACR	3	High	0
Ciona	Scouring	ACR	3	High	2
Ciona	Scouring	ACR	3	High	0
Ciona	Scouring	ACR	3	High	1
Ciona	Scouring	ACR	3	High	2
Ciona	Scouring	ACR	3	Nil	19
Ciona	Scouring	ACR	3	Nil	17
Ciona	Scouring	ACR	3	Nil	7
Ciona	Scouring	ACR	3	Nil	6
Ciona	Scouring	ACR	3	Nil	5
Ciona	Scouring	ACR	120	Low	31
Ciona	Scouring	ACR	120	Low	20
Ciona	Scouring	ACR	120	Low	17
Ciona	Scouring	ACR	120	Low	13
Ciona	Scouring	ACR	120	Low	15
Ciona	Scouring	ACR	120	Med	18
Ciona	Scouring	ACR	120	Med	28
Ciona	Scouring	ACR	120	Med	24
Ciona	Scouring	ACR	120	Med	24
Ciona	Scouring	ACR	120	Med	22
Ciona	Scouring	ACR	120	High	0
Ciona	Scouring	ACR	120	High	2
Ciona	Scouring	ACR	120	High	5
Ciona	Scouring	ACR	120	High	1
Ciona	Scouring	ACR	120	High	0
Ciona	Scouring	ACR	120	Nil	13
Ciona	Scouring	ACR	120	Nil	39
Ciona	Scouring	ACR	120	Nil	7
Ciona	Scouring	ACR	120	Nil	18
Ciona	Scouring	ACR	120	Nil	56
Crassostrea	Scouring	ACR	3	Low	44
Crassostrea	Scouring	ACR	3	Low	43
Crassostrea	Scouring	ACR	3	Low	14
Crassostrea	Scouring	ACR	3	Low	66
Crassostrea	Scouring	ACR	3	Low	51
Crassostrea	Scouring	ACR	3	Med	108
Crassostrea	Scouring	ACR	3	Med	53
Crassostrea	Scouring	ACR	3	Med	96
Crassostrea	Scouring	ACR	3	Med	47
Crassostrea	Scouring	ACR	3	Med	29
Crassostrea	Scouring	ACR	3	High	62
Crassostrea	Scouring	ACR	3	High	9
Crassostrea	Scouring	ACR	3	High	134
Crassostrea	Scouring	ACR	3	High	11
Crassostrea	Scouring	ACR	3	High	14
Crassostrea	Scouring	ACR	3	Nil	25
Crassostrea	Scouring	ACR	3	Nil	14
Crassostrea	Scouring	ACR	3	Nil	80
Crassostrea	Scouring	ACR	3	Nil	46
Crassostrea	Scouring	ACR	3	Nil	14
Crassostrea	Scouring	ACR	120	Low	69
Crassostrea	Scouring	ACR	120	Low	39
Crassostrea	Scouring	ACR	120	Low	36
Crassostrea	Scouring	ACR	120	Low	44
Crassostrea	Scouring	ACR	120	Low	44
Crassostrea	Scouring	ACR	120	Med	99
Crassostrea	Scouring	ACR	120	Med	51
Crassostrea	Scouring	ACR	120	Med	139
Crassostrea	Scouring	ACR	120	Med	8
Crassostrea	Scouring	ACR	120	Med	48
Crassostrea	Scouring	ACR	120	High	39
Crassostrea	Scouring	ACR	120	High	42
Crassostrea	Scouring	ACR	120	High	24
Crassostrea	Scouring	ACR	120	High	62
Crassostrea	Scouring	ACR	120	High	126
Crassostrea	Scouring	ACR	120	Nil	107
Crassostrea	Scouring	ACR	120	Nil	48
Crassostrea	Scouring	ACR	120	Nil	32
Crassostrea	Scouring	ACR	120	Nil	22
Crassostrea	Scouring	ACR	120	Nil	32
Crassostrea	Scouring	FR	3	Low	0
Crassostrea	Scouring	FR	3	Low	2
Crassostrea	Scouring	FR	3	Low	4
Crassostrea	Scouring	FR	3	Low	5
Crassostrea	Scouring	FR	3	Low	7
Crassostrea	Scouring	FR	3	Med	3
Crassostrea	Scouring	FR	3	Med	1
Crassostrea	Scouring	FR	3	Med	1
Crassostrea	Scouring	FR	3	Med	0
Crassostrea	Scouring	FR	3	Med	5
Crassostrea	Scouring	FR	3	High	17
Crassostrea	Scouring	FR	3	High	61
Crassostrea	Scouring	FR	3	High	1
Crassostrea	Scouring	FR	3	High	14
Crassostrea	Scouring	FR	3	High	2
Crassostrea	Scouring	FR	3	Nil	11
Crassostrea	Scouring	FR	3	Nil	1
Crassostrea	Scouring	FR	3	Nil	4
Crassostrea	Scouring	FR	3	Nil	5
Crassostrea	Scouring	FR	3	Nil	4
Crassostrea	Scouring	FR	120	Low	14
Crassostrea	Scouring	FR	120	Low	12
Crassostrea	Scouring	FR	120	Low	0
Crassostrea	Scouring	FR	120	Low	0
Crassostrea	Scouring	FR	120	Low	3
Crassostrea	Scouring	FR	120	Med	0
Crassostrea	Scouring	FR	120	Med	0
Crassostrea	Scouring	FR	120	Med	1
Crassostrea	Scouring	FR	120	Med	1
Crassostrea	Scouring	FR	120	Med	2
Crassostrea	Scouring	FR	120	High	0
Crassostrea	Scouring	FR	120	High	5
Crassostrea	Scouring	FR	120	High	0
Crassostrea	Scouring	FR	120	High	9
Crassostrea	Scouring	FR	120	High	0
Crassostrea	Scouring	FR	120	Nil	53
Crassostrea	Scouring	FR	120	Nil	21
Crassostrea	Scouring	FR	120	Nil	19
Crassostrea	Scouring	FR	120	Nil	20
Crassostrea	Disruption	ACR	NA	Med	6
Crassostrea	Disruption	ACR	NA	Med	9
Crassostrea	Disruption	ACR	NA	Med	6
Crassostrea	Disruption	ACR	NA	Med	8
Crassostrea	Disruption	ACR	NA	Med	14
Crassostrea	Disruption	ACR	NA	Med	3
Crassostrea	Disruption	FR	NA	Med	0
Crassostrea	Disruption	FR	NA	Med	1
Crassostrea	Disruption	FR	NA	Med	1
Crassostrea	Disruption	FR	NA	Med	0
Crassostrea	Disruption	FR	NA	Med	1
Crassostrea	Disruption	FR	NA	Med	1
Crassostrea	Disruption	ACR	NA	Nil	204
Crassostrea	Disruption	ACR	NA	Nil	297
Crassostrea	Disruption	ACR	NA	Nil	498
Crassostrea	Disruption	ACR	NA	Nil	774
Crassostrea	Disruption	ACR	NA	Nil	374
Crassostrea	Disruption	ACR	NA	Nil	163
Crassostrea	Disruption	FR	NA	Nil	423
Crassostrea	Disruption	FR	NA	Nil	361
Crassostrea	Disruption	FR	NA	Nil	382
Crassostrea	Disruption	FR	NA	Nil	490
Crassostrea	Disruption	FR	NA	Nil	320
Crassostrea	Disruption	FR	NA	Nil	288
Ciona	Disruption	ACR	NA	Med	0
Ciona	Disruption	ACR	NA	Med	0
Ciona	Disruption	ACR	NA	Med	0
Ciona	Disruption	ACR	NA	Med	0
Ciona	Disruption	ACR	NA	Med	0
Ciona	Disruption	ACR	NA	Med	0
Ciona	Disruption	FR	NA	Med	0
Ciona	Disruption	FR	NA	Med	0
Ciona	Disruption	FR	NA	Med	0
Ciona	Disruption	FR	NA	Med	0
Ciona	Disruption	FR	NA	Med	0
Ciona	Disruption	FR	NA	Med	0
Ciona	Disruption	ACR	NA	Nil	313
Ciona	Disruption	ACR	NA	Nil	64
Ciona	Disruption	ACR	NA	Nil	221
Ciona	Disruption	ACR	NA	Nil	851
Ciona	Disruption	ACR	NA	Nil	522
Ciona	Disruption	ACR	NA	Nil	116
Ciona	Disruption	FR	NA	Nil	16
Ciona	Disruption	FR	NA	Nil	28
Ciona	Disruption	FR	NA	Nil	115
Ciona	Disruption	FR	NA	Nil	18
Ciona	Disruption	FR	NA	Nil	22
Ciona	Disruption	FR	NA	Nil	18
