# Supplementary material for: Continuous bubble streams for controlling marine biofouling on static artificial structures
Source: PeerJ. 2021 Apr 30;9:e11323. doi: 10.7717/peerj.11323 (PMC8092111; doi:10.7717/peerj.11323)
Supplement: Supplemental Information 7 [file peerj-09-11323-s007.csv]

X	Round	Treatment	Surface	Angle	Barespace	Biofilm	Macrofouling
1	R1	Bubbled	CONC	22°	0.53	0.47	0
2	R1	Bubbled	CONC	0°	0	1	0.01
3	R1	Bubbled	IS1000	22°	0.22	0.78	0.01
4	R1	Bubbled	IS1000	0°	0.36	0.64	0.01
5	R1	Bubbled	IS1100	22°	0.18	0.82	0
6	R1	Bubbled	POLY	22°	0.61	0.27	0.13
7	R1	Bubbled	POLY	0°	0.62	0.33	0.06
8	R2	Bubbled	CONC	22°	0.04	0.91	0.05
9	R2	Bubbled	CONC	0°	0	0.95	0.05
10	R2	Bubbled	IS1000	22°	0.33	0.67	0.01
11	R2	Bubbled	IS1000	0°	0.12	0.87	0.01
12	R2	Bubbled	IS1100	22°	0.04	0.93	0.03
13	R2	Bubbled	IS1100	0°	0.02	0.97	0.02
14	R2	Bubbled	POLY	22°	0.03	0.92	0.05
15	R2	Bubbled	POLY	0°	0	0.99	0.01
16	R3	Bubbled	CONC	22°	0	1	0
17	R3	Bubbled	CONC	0°	0	1	0
18	R3	Bubbled	IS1000	22°	0.25	0.76	0
19	R3	Bubbled	IS1000	0°	0.11	0.9	0
20	R3	Bubbled	IS1100	22°	0.14	0.86	0
21	R3	Bubbled	IS1100	0°	0.23	0.77	0.01
22	R3	Bubbled	POLY	22°	0.27	0.73	0
23	R3	Bubbled	POLY	0°	0.09	0.91	0
24	Final	Bubbled	IS1000	0°	0.92	0.08	0
25	Final	Bubbled	IS1000	0°	0.34	0.66	0
26	Final	Control	IS1000	0°	0.01	0.57	0.43
27	Final	Control	IS1000	0°	0.04	0.95	0.02
28	Final	Bubbled	POLY	0°	0	1	0
29	Final	Bubbled	POLY	0°	0	1	0
30	Final	Control	POLY	0°	0	0.08	0.92
31	Final	Control	POLY	0°	0	0.06	0.94
