# Supplementary material for: Continuous bubble streams for controlling marine biofouling on static artificial structures
Source: PeerJ. 2021 Apr 30;9:e11323. doi: 10.7717/peerj.11323 (PMC8092111; doi:10.7717/peerj.11323)
Supplement: Supplemental Information 8 [file peerj-09-11323-s008.csv]

X	Treatment	Frame	Panel	Notes	Biomass_dry_weight	LoF_week0	LoF_week1	LoF_week4	LoF_week6	LoF_week9	LoF_week13	Point_count_photo_name	Point_count_Number_of_points_classified_in_image	Point_count_Sponge	Point_count_Hydroid	Point_count_green_lipped_mussel	Point_count_blue_mussel	Point_count_Oyster	Point_count_Biofilm	Point_count_Hydroides	Point_count_Spirobis_spp	Point_count_Bare_space	Point_count_Watersipora	Point_count_Zoobotryon	Point_count_Botrylloides_leachii	Point_count_Botryllus_chlosseri	Point_count_Ciona_intestinalis	Point_count_Colonial_ascidian	Point_count_Didemnum	Point_count_Diplosoma_spp	Point_count_Solitary_ascidian	Point_count_Styela_plicata	Point_count_Elminius_modestus
1	BUBBLE	A	Acrylic 1		0.24	0	0	1	1	1	1	Bubbles_A_Acry_1.JPG	100	0	0	0	0	0	88	0	0	12	0	0	0	0	0	0	0	0	0	0	0
2	BUBBLE	A	Acrylic 2		0.18	0	0	1	1	1	1	Bubbles_A_Acry_2.JPG	98	0	0	0	0	0	71.4	0	0	28.6	0	0	0	0	0	0	0	0	0	0	0
3	BUBBLE	A	Acrylic 3		0.24	0	0	1	1	1	1	Bubbles_A_Acry_3.JPG	100	0	0	0	0	0	65	0	0	35	0	0	0	0	0	0	0	0	0	0	0
4	BUBBLE	A	Concrete 1		3.15	0	2	2	2	2	2	Bubbles_A_Conc_1.JPG	100	0	0	1	0	7	46	0	0	45	0	0	0	0	0	1	0	0	0	0	0
5	BUBBLE	A	Concrete 2		3.18	0	2	2	2	2	2	Bubbles_A_Conc_2.JPG	100	0	1	1	0	2	38	0	0	58	0	0	0	0	0	0	0	0	0	0	0
6	BUBBLE	A	Concrete 3		2.6	0	2	2	2	2	2	Bubbles_A_Conc_3.jpg	100	0	0	0	0	6	9	0	0	85	0	0	0	0	0	0	0	0	0	0	0
7	BUBBLE	B	Acrylic 4		0.23	0	0	1	1	1	1	Bubbles_B_Acry_4.JPG	97	0	0	0	0	0	80.4	0	0	19.6	0	0	0	0	0	0	0	0	0	0	0
8	BUBBLE	B	Acrylic 5		0.28	0	0	1	1	1	1	Bubbles_B_Acry_5.JPG	99	0	0	0	0	0	90.9	0	0	9.1	0	0	0	0	0	0	0	0	0	0	0
9	BUBBLE	B	Acrylic 6		0.3	0	0	1	1	1	1	Bubbles_B_Acry_6.JPG	100	0	0	0	0	0	83	0	0	17	0	0	0	0	0	0	0	0	0	0	0
10	BUBBLE	B	Concrete 4	Compromised by frame fouling - removed from analyses	11.92	0	2	2	2	2	2	Bubbles_B_Conc_4_compromised due to frame fouling (exclude hydroid).JPG	97	0	0	2.1	0	7.2	28.9	0	0	60.8	0	0	0	0	0	1	0	0	0	0	0
11	BUBBLE	B	Concrete 5	Compromised by frame fouling - removed from analyses	14.28	0	2	2	2	2	2	Bubbles_B_Conc_5_compromised due to frame fouling (exclude hydoid).JPG	99	0	0	3	0	19.2	40.4	0	0	32.3	0	0	0	0	0	4	0	0	1	0	0
12	BUBBLE	B	Concrete 6	Compromised by frame fouling - removed from analyses	11.34	0	2	2	2	2	2	Bubbles_B_Conc_6_compromised due to frame fouling (exclude hydroid).JPG	94	0	0	0	0	14.9	71.3	0	0	10.6	0	0	0	0	0	3.2	0	0	0	0	0
13	CONTROL	A	Acrylic 1		1.24	0	3	3	3	3	3	Control_A_Acry_1.jpg	99	0	3	0	0	0	52.5	0	19.2	24.2	0	0	0	0	0	0	0	0	1	0	0
14	CONTROL	A	Acrylic 2		0.69	0	3	3	3	3	3	Control_A_Acry_2.JPG	98	0	4.1	0	0	0	40.8	0	10.2	42.9	0	0	0	1	0	0	0	0	1	0	0
15	CONTROL	A	Acrylic 3		0.4	0	3	3	3	3	3	Control_A_Acry_3.JPG	100	0	0	0	0	0	42	0	8	46	0	0	3	0	0	0	0	0	1	0	0
16	CONTROL	A	Concrete 1		18.89	0	4	5	5	5	5	Control_A_Conc_1.jpg	99	3	41.4	0	0	0	4	1	24.2	0	9.1	0	0	0	0	0	16.2	0	0	1	0
17	CONTROL	A	Concrete 2		18.88	0	4	5	5	5	5	Control_A_Conc_2.JPG	100	1	46	0	0	1	16	2	22	0	5	0	2	0	0	0	4	1	0	0	0
18	CONTROL	A	Concrete 3		15.56	0	4	5	5	5	5	Control_A_Conc_3.JPG	99	0	41.4	0	0	0	27.3	2	8.1	0	13.1	0	0	2	3	1	0	0	1	0	1
19	CONTROL	B	Acrylic 4		0.97	0	3	3	3	3	3	Control_B_Acry_4.JPG	100	0	7	0	0	0	48	0	2	40	0	0	0	3	0	0	0	0	0	0	0
20	CONTROL	B	Acrylic 5		0.67	0	3	3	3	3	3	Control_B_Acry_5.JPG	100	0	3	0	0	0	47	0	8	40	0	0	0	1	1	0	0	0	0	0	0
21	CONTROL	B	Acrylic 6		0.39	0	3	3	3	3	3	Control_B_Acry_6.JPG	100	0	1	0	0	0	64	0	7	28	0	0	0	0	0	0	0	0	0	0	0
22	CONTROL	B	Concrete 4		12.22	0	4	5	5	5	5	Control_B_Conc_4.JPG	100	1	47	1	0	0	15	3	10	0	13	0	2	0	2	4	0	0	0	1	1
23	CONTROL	B	Concrete 5		9.88	0	4	5	5	5	5	Control_B_Conc_5.JPG	100	0	51	0	0	0	8	5	11	0	12	0	1	1	1	2	1	3	1	0	3
24	CONTROL	B	Concrete 6		18.29	0	4	5	5	5	5	Control_B_Conc_6.JPG	100	0	59	0	0	2	9	0	6	0	11	0	2	0	2	0	1	5	0	0	3
